# Supplementary material for: Effects of Static or Oscillating Dietary Crude Protein Levels on Fermentation Dynamics of Beef Cattle Diets Using a Dual-Flow Continuous Culture System
Source: PLoS One. 2016 Dec 30;11(12):e0169170. doi: 10.1371/journal.pone.0169170 (PMC5201265; doi:10.1371/journal.pone.0169170)
Supplement: S1 Table — (XLSX) [file pone.0169170.s001.xlsx]

## Sheet: Experimental Final Data
Digrestibility dada							VFA dada							pH dada							N metabolism dada
Period #	Fermenter #	CP Level	Variable	Value	Unit		Period #	Fermenter #	CP Level	Variable	Value	Unit		Period #	Fermenter #	Hour	CP Level	Variable	Value		Period #	Fermenter #	CP Level	Variable	Value	Unit
1	1	14	Apparent DM	19.94	%		1	1	14	Total VFA	70.0505	mM		1	1	1	14	pH	6.935		1	1	14	NH3-N	15.3371	mg/100 mL
1	2	OSC	Apparent DM	20.4515	%		1	2	OSC	Total VFA	62.4486	mM		1	1	2	14	pH	6.005		1	2	OSC	NH3-N	5.6752	mg/100 mL
1	3	10	Apparent DM	24.8953	%		1	3	10	Total VFA	75.9725	mM		1	1	3	14	pH	5.725		1	3	10	NH3-N	1.25094	mg/100 mL
1	4	12	Apparent DM	23.1357	%		1	4	12	Total VFA	68.0495	mM		1	1	4	14	pH	5.83		1	4	12	NH3-N	3.79439	mg/100 mL
1	5	12	Apparent DM	24.0686	%		1	5	12	Total VFA	71.1249	mM		1	1	5	14	pH	6.07		1	5	12	NH3-N	4.06155	mg/100 mL
1	6	OSC	Apparent DM	34.5859	%		1	6	OSC	Total VFA	69.0487	mM		1	1	6	14	pH	6.41		1	6	OSC	NH3-N	3.99806	mg/100 mL
1	7	10	Apparent DM	20.1496	%		1	7	10	Total VFA	63.5639	mM		1	1	7	14	pH	6.64		1	7	10	NH3-N	2.6015	mg/100 mL
1	8	14	Apparent DM	19.94	%		1	8	14	Total VFA	62.2242	mM		1	2	1	OSC	pH	6.545		1	8	14	NH3-N	12.5867	mg/100 mL
2	1	12	Apparent DM	22.39	%		2	1	12	Total VFA	72.6585	mM		1	2	2	OSC	pH	5.51		2	1	12	NH3-N	3.67955	mg/100 mL
2	2	14	Apparent DM	20.6252	%		2	2	14	Total VFA	76.2142	mM		1	2	3	OSC	pH	5.485		2	2	14	NH3-N	11.7789	mg/100 mL
2	3	OSC	Apparent DM	16.2129	%		2	3	OSC	Total VFA	72.4777	mM		1	2	4	OSC	pH	5.7		2	3	OSC	NH3-N	4.89779	mg/100 mL
2	4	10	Apparent DM	15.9649	%		2	4	10	Total VFA	76.5413	mM		1	2	5	OSC	pH	5.975		2	4	10	NH3-N	5.27702	mg/100 mL
2	5	14	Apparent DM	20.66	%		2	5	14	Total VFA	80.5947	mM		1	2	6	OSC	pH	6.065		2	5	14	NH3-N	10.1022	mg/100 mL
2	6	12	Apparent DM	22.39	%		2	6	12	Total VFA	56.588	mM		1	2	7	OSC	pH	6.09		2	6	12	NH3-N	2.56552	mg/100 mL
2	7	OSC	Apparent DM	21.21	%		2	7	OSC	Total VFA	69.8616	mM		1	3	1	10	pH	6.405		2	7	OSC	NH3-N	5.36475	mg/100 mL
2	8	10	Apparent DM	18.5134	%		2	8	10	Total VFA	65.0529	mM		1	3	2	10	pH	5.495		2	8	10	NH3-N	4.32948	mg/100 mL
3	1	OSC	Apparent DM	18.831	%		3	1	OSC	Total VFA	60.2654	mM		1	3	3	10	pH	5.6		3	1	OSC	NH3-N	9.02647	mg/100 mL
3	2	10	Apparent DM	21	%		3	2	10	Total VFA	44.9969	mM		1	3	4	10	pH	5.75		3	2	10	NH3-N	3.45993	mg/100 mL
3	3	12	Apparent DM	19.5929	%		3	3	12	Total VFA	63.3484	mM		1	3	5	10	pH	5.995		3	3	12	NH3-N	4.37125	mg/100 mL
3	4	14	Apparent DM	21.1425	%		3	4	14	Total VFA	54.2509	mM		1	3	6	10	pH	6.21		3	4	14	NH3-N	6.79992	mg/100 mL
3	5	OSC	Apparent DM	17.0586	%		3	5	OSC	Total VFA	46.0337	mM		1	3	7	10	pH	6.425		3	5	OSC	NH3-N	6.24403	mg/100 mL
3	6	10	Apparent DM	30.0933	%		3	6	10	Total VFA	43.8639	mM		1	4	1	12	pH	6.64		3	6	10	NH3-N	3.22789	mg/100 mL
3	7	14	Apparent DM	18.8081	%		3	7	14	Total VFA	49.6406	mM		1	4	2	12	pH	5.53		3	7	14	NH3-N	11.9402	mg/100 mL
3	8	12	Apparent DM	16.8814	%		3	8	12	Total VFA	59.1399	mM		1	4	3	12	pH	5.55		3	8	12	NH3-N	3.42956	mg/100 mL
4	1	10	Apparent DM	18.2338	%		4	1	10	Total VFA	58.3076	mM		1	4	4	12	pH	5.835		4	1	10	NH3-N	1.75617	mg/100 mL
4	2	12	Apparent DM	31.7303	%		4	2	12	Total VFA	64.1101	mM		1	4	5	12	pH	6.1		4	2	12	NH3-N	0.664578	mg/100 mL
4	3	14	Apparent DM	18.47	%		4	3	14	Total VFA	63.766	mM		1	4	6	12	pH	6.37		4	3	14	NH3-N	0.552324	mg/100 mL
4	4	OSC	Apparent DM	20.1361	%		4	4	OSC	Total VFA	64.0859	mM		1	4	7	12	pH	6.625		4	4	OSC	NH3-N	1.8101	mg/100 mL
4	5	10	Apparent DM	19.142	%		4	5	10	Total VFA	55.4472	mM		1	5	1	12	pH	6.425		4	5	10	NH3-N	1.52645	mg/100 mL
4	6	14	Apparent DM	19.94	%		4	6	14	Total VFA	60.7074	mM		1	5	2	12	pH	5.68		4	6	14	NH3-N	2.0659	mg/100 mL
4	7	12	Apparent DM	18.9533	%		4	7	12	Total VFA	62.9168	mM		1	5	3	12	pH	5.64		4	7	12	NH3-N	1.94293	mg/100 mL
4	8	OSC	Apparent DM	21.21	%		4	8	OSC	Total VFA	60.1429	mM		1	5	4	12	pH	5.625		4	8	OSC	NH3-N	1.21392	mg/100 mL
1	1	14	Apparent OM	20.93	%		1	1	14	Acetic	24.7175	% total		1	5	5	12	pH	5.955		1	1	14	CP digestibility	36.3522	%
1	2	OSC	Apparent OM	25.3091	%		1	2	OSC	Acetic	32.0561	% total		1	5	6	12	pH	6.155		1	2	OSC	CP digestibility	60.1448	%
1	3	10	Apparent OM	27.4832	%		1	3	10	Acetic	26.7248	% total		1	5	7	12	pH	6.39		1	3	10	CP digestibility	98.1311	%
1	4	12	Apparent OM	26.7588	%		1	4	12	Acetic	28.7601	% total		1	6	1	OSC	pH	6.405		1	4	12	CP digestibility	102.971	%
1	5	12	Apparent OM	29.937	%		1	5	12	Acetic	28.0695	% total		1	6	2	OSC	pH	5.455		1	5	12	CP digestibility	91.5681	%
1	6	OSC	Apparent OM	36.1389	%		1	6	OSC	Acetic	31.2282	% total		1	6	3	OSC	pH	5.43		1	6	OSC	CP digestibility	49.7655	%
1	7	10	Apparent OM	23.16	%		1	7	10	Acetic	40.2116	% total		1	6	4	OSC	pH	5.625		1	7	10	CP digestibility	116.705	%
1	8	14	Apparent OM	21.1303	%		1	8	14	Acetic	34.6666	% total		1	6	5	OSC	pH	5.915		1	8	14	CP digestibility	64.8944	%
2	1	12	Apparent OM	24.62	%		2	1	12	Acetic	35.8012	% total		1	6	6	OSC	pH	6.175		2	1	12	CP digestibility	49.1656	%
2	2	14	Apparent OM	22.1952	%		2	2	14	Acetic	31.2725	% total		1	6	7	OSC	pH	6.465		2	2	14	CP digestibility	74.7846	%
2	3	OSC	Apparent OM	17.3494	%		2	3	OSC	Acetic	60.1903	% total		1	7	1	10	pH	6.885		2	3	OSC	CP digestibility	57.875	%
2	4	10	Apparent OM	20.3014	%		2	4	10	Acetic	28.8744	% total		1	7	2	10	pH	5.38		2	4	10	CP digestibility	64.5149	%
2	5	14	Apparent OM	20.7275	%		2	5	14	Acetic	31.3056	% total		1	7	3	10	pH	5.265		2	5	14	CP digestibility	91.5716	%
2	6	12	Apparent OM	24.62	%		2	6	12	Acetic	54.277	% total		1	7	4	10	pH	5.445		2	6	12	CP digestibility	15.4782	%
2	7	OSC	Apparent OM	19.3025	%		2	7	OSC	Acetic	36.8071	% total		1	7	5	10	pH	5.84		2	7	OSC	CP digestibility	86.5279	%
2	8	10	Apparent OM	24.14	%		2	8	10	Acetic	30.7836	% total		1	7	6	10	pH	6.335		2	8	10	CP digestibility	57.3205	%
3	1	OSC	Apparent OM	21.4591	%		3	1	OSC	Acetic	31.7208	% total		1	7	7	10	pH	6.77		3	1	OSC	CP digestibility	72.501	%
3	2	10	Apparent OM	24.14	%		3	2	10	Acetic	40.4362	% total		1	8	1	14	pH	6.55		3	2	10	CP digestibility	45.7657	%
3	3	12	Apparent OM	22.2575	%		3	3	12	Acetic	26.1563	% total		1	8	2	14	pH	6.025		3	3	12	CP digestibility	76.2341	%
3	4	14	Apparent OM	21.6413	%		3	4	14	Acetic	31.1212	% total		1	8	3	14	pH	6.035		3	4	14	CP digestibility	71.6017	%
3	5	OSC	Apparent OM	20.5364	%		3	5	OSC	Acetic	33.2318	% total		1	8	4	14	pH	5.895		3	5	OSC	CP digestibility	70.9396	%
3	6	10	Apparent OM	31.7255	%		3	6	10	Acetic	34.9604	% total		1	8	5	14	pH	6.01		3	6	10	CP digestibility	90.9586	%
3	7	14	Apparent OM	20.8485	%		3	7	14	Acetic	32.0343	% total		1	8	6	14	pH	6.295		3	7	14	CP digestibility	73.9069	%
3	8	12	Apparent OM	20.289	%		3	8	12	Acetic	25.8097	% total		1	8	7	14	pH	6.555		3	8	12	CP digestibility	60.6893	%
4	1	10	Apparent OM	22.1496	%		4	1	10	Acetic	31.9947	% total		2	1	1	12	pH	6.65		4	1	10	CP digestibility	67.6517	%
4	2	12	Apparent OM	29.0442	%		4	2	12	Acetic	35.2018	% total		2	1	2	12	pH	5.93		4	2	12	CP digestibility	84.4858	%
4	3	14	Apparent OM	20.93	%		4	3	14	Acetic	33.8981	% total		2	1	3	12	pH	5.75		4	3	14	CP digestibility	48.0373	%
4	4	OSC	Apparent OM	19.8791	%		4	4	OSC	Acetic	34.5725	% total		2	1	4	12	pH	5.9		4	4	OSC	CP digestibility	81.99	%
4	5	10	Apparent OM	20.009	%		4	5	10	Acetic	51.1765	% total		2	1	5	12	pH	6.17		4	5	10	CP digestibility	79.0457	%
4	6	14	Apparent OM	19.0663	%		4	6	14	Acetic	27.8591	% total		2	1	6	12	pH	6.47		4	6	14	CP digestibility	75.0339	%
4	7	12	Apparent OM	19.4276	%		4	7	12	Acetic	41.898	% total		2	1	7	12	pH	6.735		4	7	12	CP digestibility	79.5575	%
4	8	OSC	Apparent OM	22.85	%		4	8	OSC	Acetic	50.9685	% total		2	2	1	14	pH	7.025		4	8	OSC	CP digestibility	67.2505	%
1	1	14	Apparent NDF	39.7709	%		1	1	14	Propionic	49.8236	% total		2	2	2	14	pH	6.065		1	1	14	Total N - flow	2.2685	g/d
1	2	OSC	Apparent NDF	49.1106	%		1	2	OSC	Propionic	22.2332	% total		2	2	3	14	pH	6		1	2	OSC	Total N - flow	1.85676	g/d
1	3	10	Apparent NDF	45.6317	%		1	3	10	Propionic	21.6813	% total		2	2	4	14	pH	6.205		1	3	10	Total N - flow	1.61232	g/d
1	4	12	Apparent NDF	59.8792	%		1	4	12	Propionic	29.0861	% total		2	2	5	14	pH	6.375		1	4	12	Total N - flow	1.85196	g/d
1	5	12	Apparent NDF	41.6955	%		1	5	12	Propionic	26.532	% total		2	2	6	14	pH	6.155		1	5	12	Total N - flow	1.77736	g/d
1	6	OSC	Apparent NDF	56.0752	%		1	6	OSC	Propionic	30.0528	% total		2	2	7	14	pH	7.055		1	6	OSC	Total N - flow	2.0177	g/d
1	7	10	Apparent NDF	40.0783	%		1	7	10	Propionic	22.5264	% total		2	3	1	OSC	pH	7.04		1	7	10	Total N - flow	1.89253	g/d
1	8	14	Apparent NDF	48.4825	%		1	8	14	Propionic	25.6297	% total		2	3	2	OSC	pH	5.635		1	8	14	Total N - flow	1.7476	g/d
2	1	12	Apparent NDF	41.4588	%		2	1	12	Propionic	28.7664	% total		2	3	3	OSC	pH	5.215		2	1	12	Total N - flow	2.25411	g/d
2	2	14	Apparent NDF	42.6845	%		2	2	14	Propionic	26.6929	% total		2	3	4	OSC	pH	5.155		2	2	14	Total N - flow	1.86671	g/d
2	3	OSC	Apparent NDF	34.3909	%		2	3	OSC	Propionic	26.5579	% total		2	3	5	OSC	pH	5.48		2	3	OSC	Total N - flow	2.34287	g/d
2	4	10	Apparent NDF	46.2645	%		2	4	10	Propionic	21.8393	% total		2	3	6	OSC	pH	6		2	4	10	Total N - flow	2.00192	g/d
2	5	14	Apparent NDF	37.3628	%		2	5	14	Propionic	30.5371	% total		2	3	7	OSC	pH	6.595		2	5	14	Total N - flow	1.60514	g/d
2	6	12	Apparent NDF	41.4802	%		2	6	12	Propionic	32.1312	% total		2	4	1	10	pH	6.555		2	6	12	Total N - flow	2.37673	g/d
2	7	OSC	Apparent NDF	37.1147	%		2	7	OSC	Propionic	25.8367	% total		2	4	2	10	pH	6.14		2	7	OSC	Total N - flow	1.85982	g/d
2	8	10	Apparent NDF	34.7866	%		2	8	10	Propionic	30.5039	% total		2	4	3	10	pH	6.075		2	8	10	Total N - flow	1.99287	g/d
3	1	OSC	Apparent NDF	39.7	%		3	1	OSC	Propionic	22.6462	% total		2	4	4	10	pH	5.97		3	1	OSC	Total N - flow	2.08603	g/d
3	2	10	Apparent NDF	27.4689	%		3	2	10	Propionic	35.3332	% total		2	4	5	10	pH	6.05		3	2	10	Total N - flow	2.06387	g/d
3	3	12	Apparent NDF	38.85	%		3	3	12	Propionic	31.5696	% total		2	4	6	10	pH	6.3		3	3	12	Total N - flow	1.74982	g/d
3	4	14	Apparent NDF	20.1805	%		3	4	14	Propionic	32.4312	% total		2	4	7	10	pH	6.535		3	4	14	Total N - flow	2.17936	g/d
3	5	OSC	Apparent NDF	21.7981	%		3	5	OSC	Propionic	26.2604	% total		2	5	1	14	pH	6.82		3	5	OSC	Total N - flow	1.99386	g/d
3	6	10	Apparent NDF	37.9183	%		3	6	10	Propionic	27.1897	% total		2	5	2	14	pH	6.165		3	6	10	Total N - flow	1.61131	g/d
3	7	14	Apparent NDF	37.7	%		3	7	14	Propionic	29.1318	% total		2	5	3	14	pH	6.075		3	7	14	Total N - flow	2.23971	g/d
3	8	12	Apparent NDF	19.2131	%		3	8	12	Propionic	30.1731	% total		2	5	4	14	pH	5.96		3	8	12	Total N - flow	2.18205	g/d
4	1	10	Apparent NDF	36.33	%		4	1	10	Propionic	42.4422	% total		2	5	5	14	pH	6.085		4	1	10	Total N - flow	1.81645	g/d
4	2	12	Apparent NDF	29.3785	%		4	2	12	Propionic	37.8524	% total		2	5	6	14	pH	6.355		4	2	12	Total N - flow	1.80375	g/d
4	3	14	Apparent NDF	37.7	%		4	3	14	Propionic	42.0026	% total		2	5	7	14	pH	6.685		4	3	14	Total N - flow	2.33259	g/d
4	4	OSC	Apparent NDF	39.7	%		4	4	OSC	Propionic	41.4274	% total		2	6	1	12	pH	6.705		4	4	OSC	Total N - flow	1.9548	g/d
4	5	10	Apparent NDF	22.1748	%		4	5	10	Propionic	29.7123	% total		2	6	2	12	pH	5.495		4	5	10	Total N - flow	1.74717	g/d
4	6	14	Apparent NDF	37.7	%		4	6	14	Propionic	28.9708	% total		2	6	3	12	pH	5.31		4	6	14	Total N - flow	2.25597	g/d
4	7	12	Apparent NDF	38.85	%		4	7	12	Propionic	33.3831	% total		2	6	4	12	pH	5.31		4	7	12	Total N - flow	1.96844	g/d
4	8	OSC	Apparent NDF	39.7	%		4	8	OSC	Propionic	35.798	% total		2	6	5	12	pH	5.515		4	8	OSC	Total N - flow	0	g/d
1	1	14	Apparent ADF	13.8601	%		1	1	14	Isobutyric	0	% total		2	6	6	12	pH	5.965		1	1	14	NH3-N - flow	0.457257	g/d
1	2	OSC	Apparent ADF	33.932	%		1	2	OSC	Isobutyric	0.463947	% total		2	6	7	12	pH	6.475		1	2	OSC	NH3-N - flow	0.169876	g/d
1	3	10	Apparent ADF	29.0762	%		1	3	10	Isobutyric	0.567225	% total		2	7	1	OSC	pH	6.77		1	3	10	NH3-N - flow	0.0359549	g/d
1	4	12	Apparent ADF	24.6716	%		1	4	12	Isobutyric	0.473395	% total		2	7	2	OSC	pH	6.185		1	4	12	NH3-N - flow	0.110848	g/d
1	5	12	Apparent ADF	39.0841	%		1	5	12	Isobutyric	0.694709	% total		2	7	3	OSC	pH	6.08		1	5	12	NH3-N - flow	0.117638	g/d
1	6	OSC	Apparent ADF	40.0665	%		1	6	OSC	Isobutyric	0.215496	% total		2	7	4	OSC	pH	6.045		1	6	OSC	NH3-N - flow	0.121101	g/d
1	7	10	Apparent ADF	16.4634	%		1	7	10	Isobutyric	0.270452	% total		2	7	5	OSC	pH	6.325		1	7	10	NH3-N - flow	0.0775831	g/d
1	8	14	Apparent ADF	34.6357	%		1	8	14	Isobutyric	0.832408	% total		2	7	6	OSC	pH	6.37		1	8	14	NH3-N - flow	0.362995	g/d
2	1	12	Apparent ADF	16.9829	%		2	1	12	Isobutyric	0.518938	% total		2	7	7	OSC	pH	6.495		2	1	12	NH3-N - flow	0.110481	g/d
2	2	14	Apparent ADF	21.8225	%		2	2	14	Isobutyric	0.906332	% total		2	8	1	10	pH	6.925		2	2	14	NH3-N - flow	0.352244	g/d
2	3	OSC	Apparent ADF	23.9	%		2	3	OSC	Isobutyric	0.602767	% total		2	8	2	10	pH	5.45		2	3	OSC	NH3-N - flow	0.145767	g/d
2	4	10	Apparent ADF	18.7448	%		2	4	10	Isobutyric	0.758327	% total		2	8	3	10	pH	5.26		2	4	10	NH3-N - flow	0.153634	g/d
2	5	14	Apparent ADF	12.8286	%		2	5	14	Isobutyric	0.672851	% total		2	8	4	10	pH	5.375		2	5	14	NH3-N - flow	0.289127	g/d
2	6	12	Apparent ADF	10.6544	%		2	6	12	Isobutyric	0.798937	% total		2	8	5	10	pH	5.815		2	6	12	NH3-N - flow	0.079134	g/d
2	7	OSC	Apparent ADF	17.3496	%		2	7	OSC	Isobutyric	0.883172	% total		2	8	6	10	pH	6.43		2	7	OSC	NH3-N - flow	0.160191	g/d
2	8	10	Apparent ADF	21.3	%		2	8	10	Isobutyric	0.720622	% total		2	8	7	10	pH	6.84		2	8	10	NH3-N - flow	0.126296	g/d
3	1	OSC	Apparent ADF	10.5483	%		3	1	OSC	Isobutyric	0.947084	% total		3	1	1	OSC	pH	6.745		3	1	OSC	NH3-N - flow	0.268513	g/d
3	2	10	Apparent ADF	21.3	%		3	2	10	Isobutyric	0.707684	% total		3	1	2	OSC	pH	6.09		3	2	10	NH3-N - flow	0.105104	g/d
3	3	12	Apparent ADF	14.4031	%		3	3	12	Isobutyric	0.362413	% total		3	1	3	OSC	pH	5.985		3	3	12	NH3-N - flow	0.129158	g/d
3	4	14	Apparent ADF	20.79	%		3	4	14	Isobutyric	0.364269	% total		3	1	4	OSC	pH	6.17		3	4	14	NH3-N - flow	0.198153	g/d
3	5	OSC	Apparent ADF	17.5821	%		3	5	OSC	Isobutyric	0.692888	% total		3	1	5	OSC	pH	6.385		3	5	OSC	NH3-N - flow	0.185456	g/d
3	6	10	Apparent ADF	30.4333	%		3	6	10	Isobutyric	0.720366	% total		3	1	6	OSC	pH	6.725		3	6	10	NH3-N - flow	0.0962733	g/d
3	7	14	Apparent ADF	20.79	%		3	7	14	Isobutyric	0.772131	% total		3	1	7	OSC	pH	7.09		3	7	14	NH3-N - flow	0.355258	g/d
3	8	12	Apparent ADF	20.44	%		3	8	12	Isobutyric	0.39556	% total		3	2	1	10	pH	6.71		3	8	12	NH3-N - flow	0.100352	g/d
4	1	10	Apparent ADF	21.3	%		4	1	10	Isobutyric	0.146757	% total		3	2	2	10	pH	5.49		4	1	10	NH3-N - flow	0.0525542	g/d
4	2	12	Apparent ADF	16.8625	%		4	2	12	Isobutyric	0	% total		3	2	3	10	pH	5.355		4	2	12	NH3-N - flow	0.0181016	g/d
4	3	14	Apparent ADF	20.79	%		4	3	14	Isobutyric	0.117539	% total		3	2	4	10	pH	5.51		4	3	14	NH3-N - flow	0.0164704	g/d
4	4	OSC	Apparent ADF	23.9	%		4	4	OSC	Isobutyric	0.141265	% total		3	2	5	10	pH	5.86		4	4	OSC	NH3-N - flow	0.0531867	g/d
4	5	10	Apparent ADF	11.7763	%		4	5	10	Isobutyric	0.197519	% total		3	2	6	10	pH	6.37		4	5	10	NH3-N - flow	0.0452501	g/d
4	6	14	Apparent ADF	20.79	%		4	6	14	Isobutyric	0.0973819	% total		3	2	7	10	pH	6.76		4	6	14	NH3-N - flow	0.0624775	g/d
4	7	12	Apparent ADF	20.44	%		4	7	12	Isobutyric	0	% total		3	3	1	12	pH	7.765		4	7	12	NH3-N - flow	0.0576924	g/d
4	8	OSC	Apparent ADF	23.9	%		4	8	OSC	Isobutyric	0.335872	% total		3	3	2	12	pH	5.67		4	8	OSC	NH3-N - flow	0.0361936	g/d
1	1	14	True DM	28.994	%		1	1	14	Butyric	24.1215	% total		3	3	3	12	pH	5.705		1	1	14	NAN - flow	1.81124	g/d
1	2	OSC	True DM	37.124	%		1	2	OSC	Butyric	37.8969	% total		3	3	4	12	pH	6.25		1	2	OSC	NAN - flow	1.68689	g/d
1	3	10	True DM	46.9786	%		1	3	10	Butyric	42.8235	% total		3	3	5	12	pH	6.585		1	3	10	NAN - flow	1.57636	g/d
1	4	12	True DM	43.7385	%		1	4	12	Butyric	35.8229	% total		3	3	6	12	pH	6.89		1	4	12	NAN - flow	1.74111	g/d
1	5	12	True DM	40.1559	%		1	5	12	Butyric	38.9449	% total		3	3	7	12	pH	7.275		1	5	12	NAN - flow	1.65972	g/d
1	6	OSC	True DM	51.6557	%		1	6	OSC	Butyric	30.556	% total		3	4	1	14	pH	7.695		1	6	OSC	NAN - flow	1.8966	g/d
1	7	10	True DM	42.2329	%		1	7	10	Butyric	30.7885	% total		3	4	2	14	pH	5.75		1	7	10	NAN - flow	1.81494	g/d
1	8	14	True DM	29.6575	%		1	8	14	Butyric	32.1999	% total		3	4	3	14	pH	5.54		1	8	14	NAN - flow	1.38461	g/d
2	1	12	True DM	31.4512	%		2	1	12	Butyric	28.983	% total		3	4	4	14	pH	6.015		2	1	12	NAN - flow	2.14363	g/d
2	2	14	True DM	39.4083	%		2	2	14	Butyric	34.376	% total		3	4	5	14	pH	6.65		2	2	14	NAN - flow	1.51447	g/d
2	3	OSC	True DM	50.3402	%		2	3	OSC	Butyric	9.72228	% total		3	4	6	14	pH	7.105		2	3	OSC	NAN - flow	2.1971	g/d
2	4	10	True DM	41.1239	%		2	4	10	Butyric	41.3822	% total		3	4	7	14	pH	7.68		2	4	10	NAN - flow	1.84828	g/d
2	5	14	True DM	41.0347	%		2	5	14	Butyric	31.6919	% total		3	5	1	OSC	pH	6.93		2	5	14	NAN - flow	1.31602	g/d
2	6	12	True DM	31.1585	%		2	6	12	Butyric	10.0066	% total		3	5	2	OSC	pH	5.825		2	6	12	NAN - flow	2.29759	g/d
2	7	OSC	True DM	42.5748	%		2	7	OSC	Butyric	28.9911	% total		3	5	3	OSC	pH	5.83		2	7	OSC	NAN - flow	1.69963	g/d
2	8	10	True DM	43.1912	%		2	8	10	Butyric	30.512	% total		3	5	4	OSC	pH	6.09		2	8	10	NAN - flow	1.86658	g/d
3	1	OSC	True DM	47.1733	%		3	1	OSC	Butyric	37.186	% total		3	5	5	OSC	pH	6.29		3	1	OSC	NAN - flow	1.81751	g/d
3	2	10	True DM	32.2583	%		3	2	10	Butyric	17.348	% total		3	5	6	OSC	pH	6.52		3	2	10	NAN - flow	1.95876	g/d
3	3	12	True DM	35.8842	%		3	3	12	Butyric	36.7497	% total		3	5	7	OSC	pH	6.92		3	3	12	NAN - flow	1.62066	g/d
3	4	14	True DM	46.4655	%		3	4	14	Butyric	32.0639	% total		3	6	1	10	pH	6.92		3	4	14	NAN - flow	1.9812	g/d
3	5	OSC	True DM	36.7367	%		3	5	OSC	Butyric	32.9313	% total		3	6	2	10	pH	5.98		3	5	OSC	NAN - flow	1.80841	g/d
3	6	10	True DM	48.7925	%		3	6	10	Butyric	29.615	% total		3	6	3	10	pH	5.735		3	6	10	NAN - flow	1.51503	g/d
3	7	14	True DM	47.201	%		3	7	14	Butyric	31.626	% total		3	6	4	10	pH	6.035		3	7	14	NAN - flow	1.88445	g/d
3	8	12	True DM	40.1223	%		3	8	12	Butyric	36.2691	% total		3	6	5	10	pH	6.255		3	8	12	NAN - flow	2.0817	g/d
4	1	10	True DM	37.1179	%		4	1	10	Butyric	22.8181	% total		3	6	6	10	pH	6.535		4	1	10	NAN - flow	1.7639	g/d
4	2	12	True DM	50.8969	%		4	2	12	Butyric	22.1928	% total		3	6	7	10	pH	6.845		4	2	12	NAN - flow	1.78565	g/d
4	3	14	True DM	38.5956	%		4	3	14	Butyric	21.0275	% total		3	7	1	14	pH	7.62		4	3	14	NAN - flow	2.31612	g/d
4	4	OSC	True DM	46.9997	%		4	4	OSC	Butyric	20.5032	% total		3	7	2	14	pH	5.85		4	4	OSC	NAN - flow	1.90161	g/d
4	5	10	True DM	42.5538	%		4	5	10	Butyric	17.8946	% total		3	7	3	14	pH	5.99		4	5	10	NAN - flow	1.70192	g/d
4	6	14	True DM	41.3017	%		4	6	14	Butyric	37.0146	% total		3	7	4	14	pH	6.345		4	6	14	NAN - flow	2.1935	g/d
4	7	12	True DM	38.9345	%		4	7	12	Butyric	23.7701	% total		3	7	5	14	pH	6.635		4	7	12	NAN - flow	1.91075	g/d
4	8	OSC	True DM	35.849	%		4	8	OSC	Butyric	11.2605	% total		3	7	6	14	pH	7.03		4	8	OSC	NAN - flow	1.86	g/d
1	1	14	True OM	30.9748	%		1	1	14	Isovaleric	0.967485	% total		3	7	7	14	pH	7.54		1	1	14	Microbial N - flow	1.03816	g/d
1	2	OSC	True OM	40.2005	%		1	2	OSC	Isovaleric	4.31231	% total		3	8	1	12	pH	6.875		1	2	OSC	Microbial N - flow	1.13111	g/d
1	3	10	True OM	47.554	%		1	3	10	Isovaleric	5.08989	% total		3	8	2	12	pH	5.66		1	3	10	Microbial N - flow	0.950639	g/d
1	4	12	True OM	45.8046	%		1	4	12	Isovaleric	3.17984	% total		3	8	3	12	pH	5.53		1	4	12	Microbial N - flow	1.31732	g/d
1	5	12	True OM	44.5291	%		1	5	12	Isovaleric	3.02534	% total		3	8	4	12	pH	5.825		1	5	12	Microbial N - flow	1.08502	g/d
1	6	OSC	True OM	51.6445	%		1	6	OSC	Isovaleric	5.4097	% total		3	8	5	12	pH	6.17		1	6	OSC	Microbial N - flow	1.20141	g/d
1	7	10	True OM	42.8458	%		1	7	10	Isovaleric	4.57308	% total		3	8	6	12	pH	6.525		1	7	10	Microbial N - flow	0.893454	g/d
1	8	14	True OM	32.8463	%		1	8	14	Isovaleric	3.15024	% total		3	8	7	12	pH	6.88		1	8	14	Microbial N - flow	0.879026	g/d
2	1	12	True OM	34.5007	%		2	1	12	Isovaleric	3.42474	% total		4	1	1	10	pH	6.66		2	1	12	Microbial N - flow	1.30008	g/d
2	2	14	True OM	38.5545	%		2	2	14	Isovaleric	3.25445	% total		4	1	2	10	pH	5.425		2	2	14	Microbial N - flow	0.884085	g/d
2	3	OSC	True OM	38.4717	%		2	3	OSC	Isovaleric	1.40793	% total		4	1	3	10	pH	5.315		2	3	OSC	Microbial N - flow	1.18457	g/d
2	4	10	True OM	38.1905	%		2	4	10	Isovaleric	2.61927	% total		4	1	4	10	pH	5.435		2	4	10	Microbial N - flow	1.01733	g/d
2	5	14	True OM	35.1563	%		2	5	14	Isovaleric	2.48494	% total		4	1	5	10	pH	5.67		2	5	14	Microbial N - flow	0.893407	g/d
2	6	12	True OM	29.2141	%		2	6	12	Isovaleric	1.32625	% total		4	1	6	10	pH	6.01		2	6	12	Microbial N - flow	1.072	g/d
2	7	OSC	True OM	37.6387	%		2	7	OSC	Isovaleric	2.81829	% total		4	1	7	10	pH	6.425		2	7	OSC	Microbial N - flow	1.09778	g/d
2	8	10	True OM	36.2403	%		2	8	10	Isovaleric	3.7804	% total		4	2	1	12	pH	6.125		2	8	10	Microbial N - flow	0.925384	g/d
3	1	OSC	True OM	40.1746	%		3	1	OSC	Isovaleric	4.18017	% total		4	2	2	12	pH	5.42		3	1	OSC	Microbial N - flow	1.13	g/d
3	2	10	True OM	32.4678	%		3	2	10	Isovaleric	3.01857	% total		4	2	3	12	pH	5.35		3	2	10	Microbial N - flow	0.86324	g/d
3	3	12	True OM	34.8429	%		3	3	12	Isovaleric	2.81939	% total		4	2	4	12	pH	5.455		3	3	12	Microbial N - flow	0.845418	g/d
3	4	14	True OM	39.5225	%		3	4	14	Isovaleric	1.71833	% total		4	2	5	12	pH	5.72		3	4	14	Microbial N - flow	1.14537	g/d
3	5	OSC	True OM	36.15	%		3	5	OSC	Isovaleric	4.33217	% total		4	2	6	12	pH	6.065		3	5	OSC	Microbial N - flow	1.01625	g/d
3	6	10	True OM	45.7982	%		3	6	10	Isovaleric	4.85428	% total		4	2	7	12	pH	6.58		3	6	10	Microbial N - flow	0.931405	g/d
3	7	14	True OM	40.7851	%		3	7	14	Isovaleric	3.28624	% total		4	3	1	14	pH	6.83		3	7	14	Microbial N - flow	1.24292	g/d
3	8	12	True OM	37.0249	%		3	8	12	Isovaleric	3.22666	% total		4	3	2	14	pH	5.615		3	8	12	Microbial N - flow	1.06267	g/d
4	1	10	True OM	34.458	%		4	1	10	Isovaleric	0.29867	% total		4	3	3	14	pH	5.495		4	1	10	Microbial N - flow	0.93	g/d
4	2	12	True OM	37.7332	%		4	2	12	Isovaleric	2.47444	% total		4	3	4	14	pH	5.605		4	2	12	Microbial N - flow	1.11	g/d
4	3	14	True OM	32.4093	%		4	3	14	Isovaleric	0.638081	% total		4	3	5	14	pH	5.885		4	3	14	Microbial N - flow	0.918342	g/d
4	4	OSC	True OM	38.1458	%		4	4	OSC	Isovaleric	0.79005	% total		4	3	6	14	pH	6.205		4	4	OSC	Microbial N - flow	1.13	g/d
4	5	10	True OM	35.778	%		4	5	10	Isovaleric	0.519006	% total		4	3	7	14	pH	6.59		4	5	10	Microbial N - flow	0.93	g/d
4	6	14	True OM	37.9893	%		4	6	14	Isovaleric	2.97945	% total		4	4	1	OSC	pH	7.02		4	6	14	Microbial N - flow	1.27737	g/d
4	7	12	True OM	33.6924	%		4	7	12	Isovaleric	0.21882	% total		4	4	2	OSC	pH	5.72		4	7	12	Microbial N - flow	1.11	g/d
4	8	OSC	True OM	29.5625	%		4	8	OSC	Isovaleric	0.633926	% total		4	4	3	OSC	pH	5.555		4	8	OSC	Microbial N - flow	1.13	g/d
							1	1	14	Valeric	0.369936	% total		4	4	4	OSC	pH	5.78		1	1	14	Microbial efficiency	49.7306	g of microbial N/kg of OM truly digested
							1	2	OSC	Valeric	3.03755	% total		4	4	5	OSC	pH	6.22		1	2	OSC	Microbial efficiency	42.3174	g of microbial N/kg of OM truly digested
							1	3	10	Valeric	3.11326	% total		4	4	6	OSC	pH	6.685		1	3	10	Microbial efficiency	28.105	g of microbial N/kg of OM truly digested
							1	4	12	Valeric	2.67763	% total		4	4	7	OSC	pH	7.095		1	4	12	Microbial efficiency	41.8306	g of microbial N/kg of OM truly digested
							1	5	12	Valeric	2.73354	% total		4	5	1	10	pH	6.99		1	5	12	Microbial efficiency	37.5281	g of microbial N/kg of OM truly digested
							1	6	OSC	Valeric	2.53781	% total		4	5	2	10	pH	5.75		1	6	OSC	Microbial efficiency	32.3029	g of microbial N/kg of OM truly digested
							1	7	10	Valeric	1.62996	% total		4	5	3	10	pH	5.56		1	7	10	Microbial efficiency	29.3825	g of microbial N/kg of OM truly digested
							1	8	14	Valeric	3.52106	% total		4	5	4	10	pH	5.54		1	8	14	Microbial efficiency	41.1656	g of microbial N/kg of OM truly digested
							2	1	12	Valeric	2.50579	% total		4	5	5	10	pH	5.795		2	1	12	Microbial efficiency	57.4118	g of microbial N/kg of OM truly digested
							2	2	14	Valeric	3.4978	% total		4	5	6	10	pH	6.36		2	2	14	Microbial efficiency	31.1583	g of microbial N/kg of OM truly digested
							2	3	OSC	Valeric	1.51874	% total		4	5	7	10	pH	6.895		2	3	OSC	Microbial efficiency	32.6824	g of microbial N/kg of OM truly digested
							2	4	10	Valeric	4.5266	% total		4	6	1	14	pH	7.225		2	4	10	Microbial efficiency	34.3584	g of microbial N/kg of OM truly digested
							2	5	14	Valeric	3.30752	% total		4	6	2	14	pH	5.835		2	5	14	Microbial efficiency	30.2389	g of microbial N/kg of OM truly digested
							2	6	12	Valeric	1.46011	% total		4	6	3	14	pH	5.78		2	6	12	Microbial efficiency	47.7846	g of microbial N/kg of OM truly digested
							2	7	OSC	Valeric	4.66362	% total		4	6	4	14	pH	6.09		2	7	OSC	Microbial efficiency	35.8122	g of microbial N/kg of OM truly digested
							2	8	10	Valeric	3.69956	% total		4	6	5	14	pH	6.415		2	8	10	Microbial efficiency	29.7573	g of microbial N/kg of OM truly digested
							3	1	OSC	Valeric	3.31976	% total		4	6	6	14	pH	6.825		3	1	OSC	Microbial efficiency	33.2698	g of microbial N/kg of OM truly digested
							3	2	10	Valeric	3.15635	% total		4	6	7	14	pH	7.19		3	2	10	Microbial efficiency	37.1671	g of microbial N/kg of OM truly digested
							3	3	12	Valeric	2.34262	% total		4	7	1	12	pH	7.07		3	3	12	Microbial efficiency	32.7217	g of microbial N/kg of OM truly digested
							3	4	14	Valeric	2.3011	% total		4	7	2	12	pH	5.71		3	4	14	Microbial efficiency	34.2358	g of microbial N/kg of OM truly digested
							3	5	OSC	Valeric	2.55149	% total		4	7	3	12	pH	5.435		3	5	OSC	Microbial efficiency	38.4208	g of microbial N/kg of OM truly digested
							3	6	10	Valeric	2.66017	% total		4	7	4	12	pH	5.54		3	6	10	Microbial efficiency	26.5127	g of microbial N/kg of OM truly digested
							3	7	14	Valeric	3.14955	% total		4	7	5	12	pH	5.835		3	7	14	Microbial efficiency	36.5728	g of microbial N/kg of OM truly digested
							3	8	12	Valeric	4.12584	% total		4	7	6	12	pH	6.335		3	8	12	Microbial efficiency	36.7858	g of microbial N/kg of OM truly digested
							4	1	10	Valeric	2.29949	% total		4	7	7	12	pH	6.765		4	1	10	Microbial efficiency	34.7991	g of microbial N/kg of OM truly digested
							4	2	12	Valeric	2.27855	% total		4	8	1	OSC	pH	7.08		4	2	12	Microbial efficiency	30.29	g of microbial N/kg of OM truly digested
							4	3	14	Valeric	2.3161	% total		4	8	2	OSC	pH	5.505		4	3	14	Microbial efficiency	33.0471	g of microbial N/kg of OM truly digested
							4	4	OSC	Valeric	2.5657	% total		4	8	3	OSC	pH	5.315		4	4	OSC	Microbial efficiency	33.3926	g of microbial N/kg of OM truly digested
							4	5	10	Valeric	0.500092	% total		4	8	4	OSC	pH	5.44		4	5	10	Microbial efficiency	30.3538	g of microbial N/kg of OM truly digested
							4	6	14	Valeric	3.07864	% total		4	8	5	OSC	pH	5.695		4	6	14	Microbial efficiency	42.9552	g of microbial N/kg of OM truly digested
							4	7	12	Valeric	0.730039	% total		4	8	6	OSC	pH	6.135		4	7	12	Microbial efficiency	39.5964	g of microbial N/kg of OM truly digested
							4	8	OSC	Valeric	1.0032	% total		4	8	7	OSC	pH	6.61		4	8	OSC	Microbial efficiency	43.7793	g of microbial N/kg of OM truly digested
							1	1	14	Branched-chain VFA	0.677728	mM									1	1	14	RDP supply	0.959086	g of N/d
							1	2	OSC	Branched-chain VFA	2.9827	mM									1	2	OSC	RDP supply	1.23303	g of N/d
							1	3	10	Branched-chain VFA	4.29785	mM									1	3	10	RDP supply	1.06627	g of N/d
							1	4	12	Branched-chain VFA	2.48601	mM									1	4	12	RDP supply	1.42405	g of N/d
							1	5	12	Branched-chain VFA	2.64588	mM									1	5	12	RDP supply	1.26635	g of N/d
							1	6	OSC	Branched-chain VFA	3.88413	mM									1	6	OSC	RDP supply	1.1424	g of N/d
							1	7	10	Branched-chain VFA	3.07874	mM									1	7	10	RDP supply	0.728874	g of N/d
							1	8	14	Branched-chain VFA	2.47817	mM									1	8	14	RDP supply	1.32085	g of N/d
							2	1	12	Branched-chain VFA	2.86542	mM									2	1	12	RDP supply	1.00466	g of N/d
							2	2	14	Branched-chain VFA	3.1711	mM									2	2	14	RDP supply	1.2068	g of N/d
							2	3	OSC	Branched-chain VFA	1.45731	mM									2	3	OSC	RDP supply	0.800388	g of N/d
							2	4	10	Branched-chain VFA	2.58526	mM									2	4	10	RDP supply	0.743354	g of N/d
							2	5	14	Branched-chain VFA	2.54501	mM									2	5	14	RDP supply	1.47769	g of N/d
							2	6	12	Branched-chain VFA	1.2026	mM									2	6	12	RDP supply	0.653962	g of N/d
							2	7	OSC	Branched-chain VFA	2.5859	mM									2	7	OSC	RDP supply	1.19664	g of N/d
							2	8	10	Branched-chain VFA	2.92804	mM									2	8	10	RDP supply	0.660459	g of N/d
							3	1	OSC	Branched-chain VFA	3.08996	mM									3	1	OSC	RDP supply	1.00266	g of N/d
							3	2	10	Branched-chain VFA	1.6767	mM									3	2	10	RDP supply	0.527322	g of N/d
							3	3	12	Branched-chain VFA	2.01562	mM									3	3	12	RDP supply	1.05429	g of N/d
							3	4	14	Branched-chain VFA	1.12983	mM									3	4	14	RDP supply	1.15543	g of N/d
							3	5	OSC	Branched-chain VFA	2.31322	mM									3	5	OSC	RDP supply	0.981066	g of N/d
							3	6	10	Branched-chain VFA	2.44526	mM									3	6	10	RDP supply	1.04804	g of N/d
							3	7	14	Branched-chain VFA	2.0146	mM									3	7	14	RDP supply	1.19263	g of N/d
							3	8	12	Branched-chain VFA	2.14218	mM									3	8	12	RDP supply	0.839308	g of N/d
							4	1	10	Branched-chain VFA	0.259718	mM									4	1	10	RDP supply	0.841497	g of N/d
							4	2	12	Branched-chain VFA	1.58637	mM									4	2	12	RDP supply	1.26493	g of N/d
							4	3	14	Branched-chain VFA	0.481828	mM									4	3	14	RDP supply	0.775177	g of N/d
							4	4	OSC	Branched-chain VFA	0.596841	mM									4	4	OSC	RDP supply	1.13389	g of N/d
							4	5	10	Branched-chain VFA	0.397293	mM									4	5	10	RDP supply	0.910781	g of N/d
							4	6	14	Branched-chain VFA	1.86786	mM									4	6	14	RDP supply	1.21082	g of N/d
							4	7	12	Branched-chain VFA	0.137675	mM									4	7	12	RDP supply	1.10025	g of N/d
							4	8	OSC	Branched-chain VFA	0.583264	mM									4	8	OSC	RDP supply	1.28869	g of N/d
							1	1	14	Acetate: propionate	0.4961										1	1	14	RUP flow	1.23034	g of N/d
							1	2	OSC	Acetate: propionate	1.44181										1	2	OSC	RUP flow	0.725652	g of N/d
							1	3	10	Acetate: propionate	1.23262										1	3	10	RUP flow	0.661677	g of N/d
							1	4	12	Acetate: propionate	0.988793										1	4	12	RUP flow	0.534637	g of N/d
							1	5	12	Acetate: propionate	1.05795										1	5	12	RUP flow	0.692337	g of N/d
							1	6	OSC	Acetate: propionate	1.03911										1	6	OSC	RUP flow	0.816285	g of N/d
							1	7	10	Acetate: propionate	1.78508										1	7	10	RUP flow	0.999073	g of N/d
							1	8	14	Acetate: propionate	1.3526										1	8	14	RUP flow	0.868577	g of N/d
							2	1	12	Acetate: propionate	1.24455										2	1	12	RUP flow	0.954025	g of N/d
							2	2	14	Acetate: propionate	1.17157										2	2	14	RUP flow	0.982626	g of N/d
							2	3	OSC	Acetate: propionate	2.26638										2	3	OSC	RUP flow	1.1583	g of N/d
							2	4	10	Acetate: propionate	1.32213										2	4	10	RUP flow	0.984593	g of N/d
							2	5	14	Acetate: propionate	1.02517										2	5	14	RUP flow	0.711735	g of N/d
							2	6	12	Acetate: propionate	1.68923										2	6	12	RUP flow	1.30472	g of N/d
							2	7	OSC	Acetate: propionate	1.4246										2	7	OSC	RUP flow	0.762041	g of N/d
							2	8	10	Acetate: propionate	1.00917										2	8	10	RUP flow	1.06749	g of N/d
							3	1	OSC	Acetate: propionate	1.40071										3	1	OSC	RUP flow	0.956026	g of N/d
							3	2	10	Acetate: propionate	1.14442										3	2	10	RUP flow	1.20062	g of N/d
							3	3	12	Acetate: propionate	0.828528										3	3	12	RUP flow	0.904399	g of N/d
							3	4	14	Acetate: propionate	0.959607										3	4	14	RUP flow	1.03399	g of N/d
							3	5	OSC	Acetate: propionate	1.26547										3	5	OSC	RUP flow	0.977619	g of N/d
							3	6	10	Acetate: propionate	1.28579										3	6	10	RUP flow	0.679903	g of N/d
							3	7	14	Acetate: propionate	1.09963										3	7	14	RUP flow	0.99679	g of N/d
							3	8	12	Acetate: propionate	0.855388										3	8	12	RUP flow	1.11938	g of N/d
							4	1	10	Acetate: propionate	0.753842										4	1	10	RUP flow	0.88645	g of N/d
							4	2	12	Acetate: propionate	0.929977										4	2	12	RUP flow	0.693753	g of N/d
							4	3	14	Acetate: propionate	0.807048										4	3	14	RUP flow	1.41425	g of N/d
							4	4	OSC	Acetate: propionate	0.834532										4	4	OSC	RUP flow	0.824798	g of N/d
							4	5	10	Acetate: propionate	1.7224										4	5	10	RUP flow	0.817166	g of N/d
							4	6	14	Acetate: propionate	0.961629										4	6	14	RUP flow	0.978604	g of N/d
							4	7	12	Acetate: propionate	1.25506										4	7	12	RUP flow	0.858438	g of N/d
							4	8	OSC	Acetate: propionate	1.42378										4	8	OSC	RUP flow	.	g of N/d
